# Supplementary material for: Atomic-Accuracy Prediction of Protein Loop Structures through an RNA-Inspired Ansatz
Source: PLoS One. 2013 Oct 21;8(10):e74830. doi: 10.1371/journal.pone.0074830 (PMC3804535; doi:10.1371/journal.pone.0074830)
Supplement: Figure S3 — Energy vs. RMSD summaries of modeling runs for 15 difficult and 5 blind test cases. Rosetta all-atom energy values and loop Cα RMSDs are plotted for models from models from kinematic closure Monte Carlo (KIC, gray); stepwise assembly with O(N) simple calculation (red); stepwise assembly with full O (N 2) build-up (pink); crystallographic loops optimized by SWA re-building with constraints (blue); and crystallographic loops optimized by idealizing, re-packing, and continuous minimization (green). For 3v7e (blind test, RNA-binding protein ybxF), optimized crystallographic energies are not presented, since loop building was carried out on a comparative model; and energies between KIC and SWA cannot be compared as RNA was not included in the former case. (ZIP) [file pone.0074830.s003.zip]

Archive with 1 entries (1 files):
- Figure S3.eps
